# Supplementary material for: ecolo-zip: A global, rich and granular characterization of biogeophysical ecology for 1.5 million postal codes
Source: Sci Data. 2023 Sep 29;10:665. doi: 10.1038/s41597-023-02579-0 (PMC10541399; doi:10.1038/s41597-023-02579-0)
Supplement: Supplementary file 1 — Supplementary Table 1 [file 41597_2023_2579_MOESM1_ESM.xlsx]

## Sheet: Sheet1
Supplementary Table 1
Variables included in the final aggregated dataset
Variable	Available metrics	Units	Data source	Variable name
Elevation	min, max, mean, sd, missing, sea level	Meter, range -40 – 5,204m (mean)	ASTER	ASTER_zip_elevation_suffix§
Elevation	min, max, mean, sd, missing, sea level	Meter, range -29 – 5,196m (mean)	SRTM	SRTM_zip_elevation_suffix
Δ Elevation (SRTM-ASTER for validation)	-	Meter, range -2,029 – 530m	ASTER / SRTM	Difference_elevation_mean_SRTM_ASTER
Normalized difference vegetation index (Mean across observations)	min, max, mean, sd, missing	Dimensionless, range 0–100	ASTER	ASTER_ndvi_mean_suffix
Normalized difference vegetation index (SD across observations) †	min, max, mean, sd, missing	Dimensionless, range 0–100	ASTER	ASTER_ndvi_sd_suffix
Land Surface Temperature (Mean across observations)	min, max, mean, sd, missing	Centikelvin, range 24,686–35,076	ASTER	ASTER_temp_mean_suffix
Land Surface Temperature (SD across observations) †	min, max, mean, sd, missing	Centikelvin, range 0–10,077	ASTER	ASTER_temp_sd_suffix
Observations (per pixel)	min, max, mean, sd, missing, lt_4	Dimensionless, range 0–115	ASTER	ASTER_obervation_number
Land Water Mask	percentage, missing	Dimensionless, range 0-100	ASTER	ASTER_lwm
Longitude	-	Degrees	GeoNames	longitude
Latitude	-	Degrees	GeoNames	latitude
Country (ISO-2 code)	-	-	GeoNames	countrycode
Administrative unit (code)	-	-	GeoNames	admin_code{1,2,3}
Administrative unit (name)	.	-	GeoNames	admin_name{1,2,3}
Name	-	-	GeoNames	place_name
Postal code	-	-	GeoNames	postal_code
Accuracy (centroid)	-	Dimensionless, range 1 (=low) - 6 (=high)	GeoNames	accuracy
† Verification variables
§ For each available metric, there is an individual variable in ecolo-zip that are all subsumed under the label _suffix _lt_4 suffix corresponds to a binary variable that flags postal codes with less than four observations.
Missing values are coded as NA. Longitude and Latitude given in degrees (WGS84).
