# Supplementary material for: ecolo-zip: A global, rich and granular characterization of biogeophysical ecology for 1.5 million postal codes
Source: Sci Data. 2023 Sep 29;10:665. doi: 10.1038/s41597-023-02579-0 (PMC10541399; doi:10.1038/s41597-023-02579-0)
Supplement: Supplementary file 2 — Supplementary Table 2 [file 41597_2023_2579_MOESM2_ESM.xlsx]

## Sheet: Annual Precipitation (mm)
Supplementary Table 2
Adding new variables using the SPSS syntax generator
countrycode	Annual Precipitation (mm)	Syntax	Name of new SPSS variable
AD	700	"AD" = 700	AnnualPrecipitationMM
AR	591	"AR" = 591
AS	3000	"AS" = 3000	SPSS Command
AT	1000	"AT" = 1000	RECODE countrycode (Syntax,"AD" = 700,"AR" = 591,"AS" = 3000,"AT" = 1000,"AU" = 500,"AX" = 530,"AZ" = 240,"BD" = 2400,"BE" = 800,"BG" = 630,"BM" = 1400,"BR" = 1700,"BY" = 600,"CA" = 550,"CH" = 1500,"CL" = 300,"CO" = 3240,"CR" = 2400,"CY" = 400,"CZ" = 500,"DE" = 789,"DK" = 712,"DO" = 1500,"DZ" = 89,"EE" = 600,"ES" = 650,"FI" = 640,"FM" = 3800,"FO" = 1400,"FR" = 770,"GB" = 1150,"GF" = 3000,"GG" = 8…
AU	500	"AU" = 500
AX	530	"AX" = 530
AZ	240	"AZ" = 240
BD	2400	"BD" = 2400
BE	800	"BE" = 800
BG	630	"BG" = 630
BM	1400	"BM" = 1400
BR	1700	"BR" = 1700
BY	600	"BY" = 600
CA	550	"CA" = 550
CH	1500	"CH" = 1500
CL	300	"CL" = 300
CO	3240	"CO" = 3240
CR	2400	"CR" = 2400
CY	400	"CY" = 400
CZ	500	"CZ" = 500
DE	789	"DE" = 789
DK	712	"DK" = 712
DO	1500	"DO" = 1500
DZ	89	"DZ" = 89
EE	600	"EE" = 600
ES	650	"ES" = 650
FI	640	"FI" = 640
FM	3800	"FM" = 3800
FO	1400	"FO" = 1400
FR	770	"FR" = 770
GB	1150	"GB" = 1150
GF	3000	"GF" = 3000
GG	800	"GG" = 800
GL	700	"GL" = 700
GP	1500	"GP" = 1500
GT	1300	"GT" = 1300
GU	2500	"GU" = 2500
HR	820	"HR" = 820
HU	600	"HU" = 600
IE	800	"IE" = 800
IM	800	"IM" = 800
IN	1200	"IN" = 1200
IS	400	"IS" = 400
IT	830	"IT" = 830
JE	800	"JE" = 800
JP	1700	"JP" = 1700
KR	1250	"KR" = 1250
LI	1000	"LI" = 1000
LK	2400	"LK" = 2400
LT	700	"LT" = 700
LU	800	"LU" = 800
LV	690	"LV" = 690
MC	700	"MC" = 700
MD	450	"MD" = 450
MH	4000	"MH" = 4000
MK	700	"MK" = 700
MP	3000	"MP" = 3000
MQ	1500	"MQ" = 1500
MT	600	"MT" = 600
MW	1000	"MW" = 1000
MX	750	"MX" = 750
MY	2500	"MY" = 2500
NC	1500	"NC" = 1500
NL	800	"NL" = 800
NO	1000	"NO" = 1000
NZ	1250	"NZ" = 1250
PE	150	"PE" = 150
PH	2000	"PH" = 2000
PK	250	"PK" = 250
PL	600	"PL" = 600
PM	700	"PM" = 700
PR	1700	"PR" = 1700
PT	750	"PT" = 750
PW	4000	"PW" = 4000
RE	2000	"RE" = 2000
RO	500	"RO" = 500
RS	700	"RS" = 700
RU	640	"RU" = 640
SE	700	"SE" = 700
SG	2400	"SG" = 2400
SI	1300	"SI" = 1300
SJ	200	"SJ" = 200
SK	700	"SK" = 700
SM	700	"SM" = 700
TH	1700	"TH" = 1700
TR	640	"TR" = 640
UA	600	"UA" = 600
US	715	"US" = 715
UY	1000	"UY" = 1000
VA	800	"VA" = 800
VI	1000	"VI" = 1000
WF	2000	"WF" = 2000
YT	1500	"YT" = 1500
ZA	500	"ZA" = 500
