# Supplementary material for: ecolo-zip: A global, rich and granular characterization of biogeophysical ecology for 1.5 million postal codes
Source: Sci Data. 2023 Sep 29;10:665. doi: 10.1038/s41597-023-02579-0 (PMC10541399; doi:10.1038/s41597-023-02579-0)
Supplement: Supplementary file 3 — Supplementary Table 3 [file 41597_2023_2579_MOESM3_ESM.xlsx]

## Sheet: Sheet1
Supplementary Table 3
Overview of data availability of included regions and countries
Name	iso2c	srtm.elev	aster.elev	aster.ndvi	aster.temp	# postal codes
Åland Islands	AX	68.57	100	100	100	35
Algeria	DZ	100	100	100	100	15,951
American Samoa	AS	100	0	0	0	1
Andorra	AD	100	100	100	100	7
Argentina	AR	100	100	100	100	20,260
Australia	AU	100	99.97	99.97	99.97	16,873
Austria	AT	100	100	100	100	18,957
Azerbaijan	AZ	100	100	100	100	1,186
Bangladesh	BD	100	100	100	100	1,349
Belarus	BY	100	100	100	100	3,133
Belgium	BE	100	100	100	100	2,781
Bermuda	BM	100	100	100	100	112
Brazil	BR	100	99.98	99.96	99.96	5,525
Bulgaria	BG	100	100	100	100	5,304
Canada	CA	99.46	99.94	99.03	99.03	1,656
Chile	CL	99.71	99.42	99.42	99.42	346
Colombia	CO	100	99.92	100	100	3,681
Costa Rica	CR	100	99.79	100	100	473
Croatia	HR	100	100	100	100	6,774
Cyprus	CY	100	100	68.5	68.5	1,127
Czechia	CZ	100	100	100	100	15,507
Denmark	DK	100	100	100	100	1,471
Dominican Republic	DO	100	100	100	100	544
Estonia	EE	100	100	100	100	5,398
Faroe Islands	FO	0	100	100	100	130
Finland	FI	8.79	100	100	100	3,117
France	FR	100	100	100	100	51,667
French Guiana	GF	100	100	100	100	77
Germany	DE	100	100	100	100	16,478
Greenland	GL	6.06	96.97	96.97	96.97	33
Guadeloupe	GP	100	100	100	100	105
Guam	GU	100	0	0	0	21
Guatemala	GT	100	100	100	100	548
Guernsey	GG	100	100	100	100	14
Hungary	HU	100	100	100	100	3,571
Iceland	IS	0	100	100	100	147
India	IN	100	99.99	99.99	99.99	155,570
Ireland	IE	100	100	100	100	138
Isle of Man	IM	100	100	100	100	87
Italy	IT	100	100	100	100	18,358
Japan	JP	100	99.99	99.99	99.99	123,695
Jersey	JE	100	100	100	100	4
Latvia	LV	100	100	100	100	6,101
Liechtenstein	LI	100	100	100	100	13
Lithuania	LT	100	100	100	100	21,870
Luxembourg	LU	100	100	100	100	4,483
Malawi	MW	100	100	100	100	491
Malaysia	MY	100	100	99.93	99.93	2,818
Malta	MT	100	100	100	100	73
Marshall Islands	MH	100	0	0	0	2
Martinique	MQ	100	100	100	100	100
Mayotte	YT	100	100	100	100	21
Mexico	MX	100	100	100	100	144,655
Micronesia	FM	100	0	0	0	4
(Federated States of)
Moldova	MD	100	100	100	100	1,753
Monaco	MC	100	100	100	100	29
Netherlands	NL	100	100	100	100	4,182
New Caledonia	NC	100	0	0	0	52
New Zealand	NZ	100	0	100	100	1,738
North Macedonia	MK	100	100	100	100	220
Northern Mariana Islands	MP	100	0	0	0	3
Norway	NO	49.42	100	100	100	5,079
Pakistan	PK	100	100	100	100	11,844
Palau	PW	100	100	100	100	1
Peru	PE	100	100	100	100	96,943
Philippines	PH	100	100	100	100	2,231
Poland	PL	100	100	100	100	71,177
Portugal	PT	100	97.77	97.77	97.77	206,942
Puerto Rico	PR	100	100	100	100	177
Réunion	RE	100	100	100	100	152
Romania	RO	100	100	100	100	37,915
Russia	RU	93.95	99.98	99.78	99.78	43,538
San Marino	SM	100	100	100	100	26
Serbia	RS	100	100	100	100	1,155
Singapore	SG	100	100	100	100	121,154
Slovakia	SK	100	100	100	100	4,231
Slovenia	SI	100	100	100	100	556
South Africa	ZA	100	100	100	100	3,920
South Korea	KR	100	100	100	100	35,583
Spain	ES	100	100	100	100	37,867
Sri Lanka	LK	100	100	100	100	1,837
St. Pierre & Miquelon	PM	100	100	100	100	2
Svalbard & Jan Mayen	SJ	0	100	100	100	8
Sweden	SE	82.85	100	100	100	16,623
Switzerland	CH	100	100	100	100	4,356
Thailand	TH	100	100	100	100	903
Turkey	TR	100	100	100	100	36,307
U.S. Virgin Islands	VI	100	100	100	100	16
Ukraine	UA	99.92	99.92	99.92	99.92	29,571
United Kingdom	GB	99.45	100	100	100	27,430
United States	US	99.54	99.61	99.94	99.94	41,483
Uruguay	UY	100	100	100	100	1,964
Vatican City	VA	100	100	100	100	1
Wallis & Futuna	WF	100	0	0	0	3
Total number						1,531,814
aster Advanced Spaceborne Thermal Emission and Reflection Radiometer, elev elevation, iso2c ISO 3166-1 alpha-2 code, ndvi normalized difference vegetation index, temp temperature, srtm Shuttle Radar Topography Mission.
